# Supplementary material for: New Fusarin Derivatives from the Marine Algicolous Fungus Penicillium steckii SCSIO41040
Source: Mar Drugs. 2023 Oct 12;21(10):532. doi: 10.3390/md21100532 (PMC10608775; doi:10.3390/md21100532)
Supplement: Supplementary file 1 [file marinedrugs-21-00532-s001.zip]

Archive with 1 entries (1 files):
- marinedrugs-2663252-supplementary.pdf
